# Supplementary material for: NDM-1 Introduction in Portugal through a ST11 KL105 Klebsiella pneumoniae Widespread in Europe
Source: Antibiotics (Basel). 2022 Jan 12;11(1):92. doi: 10.3390/antibiotics11010092 (PMC8773016; doi:10.3390/antibiotics11010092)
Supplement: Supplementary file 1 [file antibiotics-11-00092-s001.zip]

Archive with 1 entries (1 files):
- antibiotics-1494526-supplementary.pdf
